# Supplementary material for: Localization and dynamic change of saponins in Cyclocarya paliurus (Batal.) Iljinskaja
Source: PLoS One. 2019 Oct 15;14(10):e0223421. doi: 10.1371/journal.pone.0223421 (PMC6793864; doi:10.1371/journal.pone.0223421)
Supplement: S1 File — The data used for plotting after analysis is shown in the file. (XLSX) [file pone.0223421.s001.xlsx]

## Sheet: Sheet1
Shoot	absorbance	content	average	standard deviation
Apr.	0.147	5.88	5.70133	0.295712				Shoot	Root	Leaf
	0.134	5.36						5.70133	13.2773	20.144
	0.1466	5.864						5.96933	13.168	21.92
May	0.1405	5.62	5.96933	0.31863				6.594	10.9813	21.0347
	0.1511	6.044						5.97333	12.196	16.5227
	0.1561	6.244						6.27467	11.5173	18.384
Jun.	0.1612	6.448	6.594	0.206475				6.70933	13.5733	24.4533
	0.1685	6.74						6.20367	12.4522	20.4098
Jul.	0.1533	6.132	5.97333	0.244306
	0.1423	5.692
	0.1524	6.096
Aug.	0.1559	6.236	6.27467	0.447255
	0.1462	5.848
	0.1685	6.74
Sep.	0.1602	6.408	6.70933	0.391619
	0.1642	6.568
	0.1788	7.152
Root	absorbance		content	average	standard deviation
Apr.	0.1561	6.244	12.488	13.2773	0.710035
	0.1733	6.932	13.864
	0.1685	6.74	13.48
May	0.1726	6.904	13.808	13.168	0.597809
	0.1578	6.312	12.624
	0.1634	6.536	13.072
Jun.	0.1336	5.344	10.688	10.9813	0.977583
	0.1509	6.036	12.072
	0.1273	5.092	10.184
Jul.	0.15745	6.298	12.596	12.196	0.682454
	0.1573	6.292	12.584
	0.1426	5.704	11.408
Aug.	0.1504	6.016	12.032	11.5173	0.524249
	0.1373	5.492	10.984
	0.1442	5.768	11.536
Sep.	0.1753	7.012	14.024	13.5733	0.746205
	0.1589	6.356	12.712
	0.1748	6.992	13.984
Leaf	absorbance			content	average	standard deviation
Apr.	0.1185	4.74	9.48	18.96	20.144	1.7418
	0.1208	4.832	9.664	19.328
	0.1384	5.536	11.072	22.144
May	0.1478	5.912	11.824	23.648	21.92	1.52101
	0.1299	5.196	10.392	20.784
	0.1333	5.332	10.664	21.328
Jun.	0.1247	4.988	9.976	19.952	21.0347	1.35918
	0.141	5.64	11.28	22.56
	0.1287	5.148	10.296	20.592
Jul.	0.0955	3.82	7.64	15.28	16.5227	1.50215
	0.1137	4.548	9.096	18.192
	0.1006	4.024	8.048	16.096
Aug.	0.1182	4.728	9.456	18.912	18.384	0.704545
	0.1099	4.396	8.792	17.584
	0.1166	4.664	9.328	18.656
Sep.	0.1589	6.356	12.712	25.424	24.4533	0.865973
	0.1485	5.94	11.88	23.76
	0.1511	6.044	12.088	24.176

## Sheet: Sheet2
描述
		N	均值	标准差	标准误	均值的 95% 置信区间		极小值	极大值
						下限	上限					Month	Shoot	Root	Leaf
茎	1.00	3	5.70133	0.295712	0.170729	4.96675	6.43592	5.36	5.88			Apr.	5.70133	13.2773	20.144
	2.00	3	5.96933	0.31863	0.183961	5.17781	6.76086	5.62	6.244			May.	5.96933	13.168	21.92
	3.00	3	6.594	0.146	0.0842931	6.23132	6.95668	6.448	6.74			Jun.	6.594	10.9813	21.0347
	4.00	3	5.97333	0.244306	0.14105	5.36644	6.58022	5.692	6.132			Jul.	5.97333	12.196	16.5227
	5.00	3	6.27467	0.447255	0.258223	5.16362	7.38571	5.848	6.74			Aug.	6.27467	11.5173	18.384
	6.00	3	6.70933	0.391619	0.226101	5.7365	7.68217	6.408	7.152			Sep.	6.70933	13.5733	24.4533
	总数	18	6.20367	0.458063	0.107966	5.97588	6.43146	5.36	7.152
根	1.00	3	13.2773	0.710035	0.409939	11.5135	15.0412	12.488	13.864
	2.00	3	13.168	0.597809	0.345145	11.683	14.653	12.624	13.808
	3.00	3	10.9813	0.977583	0.564408	8.55288	13.4098	10.184	12.072
	4.00	3	12.196	0.682454	0.394015	10.5007	13.8913	11.408	12.596
	5.00	3	11.5173	0.524249	0.302675	10.215	12.8196	10.984	12.032
	6.00	3	13.5733	0.746205	0.430821	11.7197	15.427	12.712	14.024
	总数	18	12.4522	1.16035	0.273496	11.8752	13.0292	10.184	14.024
叶	1.00	3	20.144	1.7418	1.00563	15.8171	24.4709	18.96	22.144
	2.00	3	21.92	1.52101	0.878156	18.1416	25.6984	20.784	23.648
	3.00	3	21.0347	1.35918	0.784725	17.6583	24.4111	19.952	22.56
	4.00	3	16.5227	1.50215	0.86727	12.7911	20.2542	15.28	18.192				AADDFFGG
	5.00	3	18.384	0.704545	0.406769	16.6338	20.1342	17.584	18.912
	6.00	3	24.4533	0.865973	0.49997	22.3021	26.6045	23.76	25.424
	总数	18	20.4098	2.83167	0.667431	19.0016	21.8179	15.28	25.424
方差齐性检验
	Levene 统计量	df1	df2	显著性
茎	0.880983	5	12	0.522597
根	0.549261	5	12	0.736398
叶	1.10202	5	12	0.408733
茎
时间		N	alpha = 0.05 的子集
			1	2
Duncana	1.00	3	5.70133
	2.00	3	5.96933
	4.00	3	5.97333
	5.00	3	6.27467	6.27467
	3.00	3		6.594
	6.00	3		6.70933
	显著性		0.0656978	0.141493
将显示同类子集中的组均值。
a. 将使用调和均值样本大小 = 3.000。
根
时间		N	alpha = 0.05 的子集
			1	2
Duncana	3.00	3	10.9813
	5.00	3	11.5173
	4.00	3	12.196	12.196
	2.00	3		13.168
	1.00	3		13.2773
	6.00	3		13.5733
	显著性		0.0722513	0.0500796
将显示同类子集中的组均值。
a. 将使用调和均值样本大小 = 3.000。
叶
时间		N	alpha = 0.05 的子集
			1	2	3	4
Duncana	4.00	3	16.5227
	5.00	3	18.384	18.384
	1.00	3		20.144	20.144
	3.00	3			21.0347
	2.00	3			21.92
	6.00	3				24.4533
	显著性		0.113488	0.132426	0.146564	1
将显示同类子集中的组均值。
a. 将使用调和均值样本大小 = 3.000。

## Sheet: standard curve
0.042	0.197
0.084	0.466
0.126	0.701
0.168	0.972
0.21	1.209
	吸光度	质量(mg)
	0.197	0.042
	0.466	0.084
	0.701	0.126
	0.972	0.168
	1.209	0.21
